# Supplementary material for: Microbial diversity and water quality changes in mangrove sediments in Quanzhou Bay
Source: Front Microbiol. 2026 Feb 10;17:1743704. doi: 10.3389/fmicb.2026.1743704 (PMC12929509; doi:10.3389/fmicb.2026.1743704)
Supplement: Supplementary file 1 [file Table_1.xls]

Phylum	Proteobacteria	Desulfobacterota_I	Bacteroidota	Thermoproteota	Acidobacteriota	Chloroflexota	Myxococcota_A_473307	Gemmatimonadota	Actinobacteriota	Desulfobacterota_G_459546	Nanoarchaeota	Nitrospirota_A_437815	Eisenbacteria	Campylobacterota	Patescibacteria	Zixibacteria	Desulfobacterota_B	Spirochaetota	Cyanobacteria	Calditrichota	Other
FZ1	0.59819379	0.027138456	0.073864323	0.031669083	0.046212396	0.038238492	0.011583303	0.018968225	0.029026217	0.00809472	0.031321735	0.001162861	0.002778785	0.001404494	0.010797994	0.006086142	0.006841247	0.007384922	0.001253473	0.002371028	0.045608312
FZ2	0.542220297	0.038345527	0.062460363	0.066095377	0.061516806	0.04856997	0.006388343	0.010007889	0.020649971	0.005630404	0.017788365	0.001175579	0.00341846	0.002227413	0.009342759	0.016612786	0.006558493	0.013751179	0.000309363	0.004439357	0.062491299
FZ3	0.662846548	0.025498852	0.065336394	0.036199894	0.034063217	0.031767614	0.00699276	0.01188416	0.023220908	0.010365531	0.003090235	0.001465654	0.002154335	0.000388487	0.015309906	0.004679498	0.006092177	0.015751369	0.001695215	0.002366237	0.038831008
FZ4	0.574132691	0.015952505	0.047290594	0.029763311	0.086124628	0.058566007	0.015243854	0.02749563	0.034676619	0.004110171	0.017527283	0.001810995	0.004913308	0.000125982	0.012550983	0.003086566	0.010551015	0.002661375	0.001354309	0.001999969	0.050062204
JJ1	0.406263617	0.089778504	0.057062455	0.100472041	0.065904139	0.03694626	0.046532317	0.02476398	0.0139252	0.011328976	0.00751634	0.018572985	0.011891794	0.005991285	0.005591866	0.009023239	0.009168482	0.003776325	0.001071169	0.00620915	0.068209877
JJ2	0.357531788	0.107320889	0.082825897	0.11624768	0.045262819	0.041658359	0.036274675	0.03803856	0.01500069	0.013466877	0.010828719	0.014831971	0.007086216	0.013865669	0.004233324	0.005705784	0.007899136	0.00565977	0.000613525	0.005843827	0.069803825
JJ3	0.346542363	0.112954511	0.076658519	0.115766477	0.053492245	0.041249378	0.034435768	0.017088101	0.011529061	0.012610586	0.016979949	0.018104735	0.007700461	0.015076464	0.009084813	0.011464169	0.006424261	0.005429257	0.002098159	0.008738725	0.076571997
JJ4	0.378725416	0.094232224	0.0653177	0.086006051	0.070745083	0.032677761	0.040374433	0.025434947	0.015355522	0.023789713	0.009512103	0.020272315	0.011611195	0.00535174	0.005654312	0.010779123	0.007318457	0.006675492	0.000945537	0.005824508	0.083396369
LJ1	0.435204448	0.062535868	0.032604017	0.080039455	0.090925395	0.041481349	0.049318508	0.031940459	0.02311693	0.007980631	0.013611908	0.009307747	0.012697274	0.002439024	0.006205165	0.004393831	0.011979914	0.002528694	0.003299857	0.006043759	0.072345768
LJ2	0.568752871	0.042750455	0.102869877	0.031931	0.04378817	0.014953303	0.045880612	0.023629281	0.020567171	0.009628634	0.004320977	0.002211524	0.009594611	0.016059065	0.003096133	0.001445996	0.006974806	0.001718184	0.003572461	0.003623497	0.042631373
LJ3	0.482090461	0.107789404	0.069645131	0.029932274	0.062669545	0.025411061	0.035505361	0.02948938	0.020077876	0.018601561	0.002971083	0.007603019	0.011330713	0.007123217	0.004724206	0.002989537	0.007916736	0.005074831	0.002841905	0.004613482	0.061599218
LJ4	0.53281121	0.111542311	0.06088117	0.013415983	0.063181555	0.033645319	0.025532513	0.026919768	0.020194216	0.013556465	0.00284475	0.007059195	0.009008376	0.002212584	0.004512968	0.001106292	0.007322598	0.001966741	0.002247704	0.004442727	0.055595554
SS1	0.450644525	0.130614523	0.069528511	0.037119085	0.040398402	0.028746359	0.03199079	0.016588463	0.01695477	0.02749045	0.024664655	0.009035567	0.00900068	0.010465907	0.004779431	0.010221703	0.002564147	0.005459715	0.006262101	0.005616704	0.061853512
SS2	0.467326247	0.069844644	0.074570728	0.062044154	0.036009812	0.027800491	0.042910875	0.014603434	0.018609975	0.019378577	0.029713818	0.008699918	0.007211774	0.012068684	0.004121014	0.003630417	0.001995094	0.00425184	0.019738348	0.002387572	0.073082584
SS3	0.504004877	0.077913061	0.077032496	0.052122669	0.041183344	0.022708414	0.03188661	0.014241444	0.01327621	0.016815403	0.014647859	0.009533809	0.007213859	0.017712902	0.00399641	0.008026688	0.001270046	0.004944711	0.016679932	0.003454524	0.061334733
SS4	0.492604288	0.071094861	0.04972947	0.084926043	0.04686721	0.026979115	0.039406866	0.018133806	0.018798589	0.024800103	0.006537034	0.011135117	0.00563219	0.005946116	0.004450354	0.00694329	0.00339778	0.003674773	0.013480324	0.003656307	0.061806363
Class	Gammaproteobacteria	Alphaproteobacteria	Bacteroidia	Nitrososphaeria_A	Desulfobulbia	Desulfobacteria	Gemmatimonadetes	Anaerolineae	Polyangia_463783	Bathyarchaeia	Desulfuromonadia	Nanoarchaeia	Thermoanaerobaculia	Mor1	Zetaproteobacteria	Acidimicrobiia_402965	Dehalococcoidia	UBA6911	Acidobacteriae	UBA9160	Other
FZ1	0.340703153	0.211142322	0.049821795	0.007052676	0.006916757	0.010239217	0.018968225	0.012836777	0.005482059	0.024616407	0.00801921	0.031185816	0.00672043	0.001933068	0.045472393	0.007354718	0.0101184	0.00838166	0.021762112	0.004591035	0.166681769
FZ2	0.285402713	0.170056768	0.047502668	0.000881684	0.013720243	0.012157961	0.010007889	0.024563412	0.002675989	0.065213692	0.005584	0.017649152	0.003727823	0.004006249	0.086575198	0.005181828	0.010533806	0.01399867	0.026094758	0.00258318	0.191882318
FZ3	0.409924069	0.222073106	0.047642592	0.001765848	0.007451881	0.008935193	0.01188416	0.012149038	0.001465654	0.034434046	0.010365531	0.003090235	0.009623874	0.001854141	0.03053152	0.007275296	0.008228854	0.005226912	0.012431573	0.00407911	0.149567367
FZ4	0.334152218	0.217571377	0.018031212	0.019810712	0.004409379	0.006157383	0.02749563	0.018172942	0.005039291	0.009952599	0.004110171	0.017527283	0.015259602	0.004551109	0.021007543	0.016928867	0.01889734	0.012834444	0.038330105	0.008897498	0.180863293
JJ1	0.296459695	0.10929557	0.048075527	0.090413943	0.03627451	0.036365287	0.02476398	0.015831518	0.028830792	0.010058097	0.008587509	0.007443718	0.022803195	0.016394336	0.00043573	0.009785766	0.01922658	0.011129267	0.004030501	0.012218591	0.19157589
JJ2	0.24217372	0.114897925	0.074527969	0.106201206	0.056735739	0.03639738	0.03803856	0.022501035	0.021243309	0.01000046	0.010767367	0.010828719	0.014954676	0.011994417	0.000398791	0.01016918	0.017700201	0.007607712	0.00328236	0.009233554	0.180345721
JJ3	0.261556099	0.084596915	0.064480543	0.097358915	0.038848392	0.056087906	0.017088101	0.018191257	0.020635504	0.018364301	0.011009928	0.016979949	0.016352664	0.011702105	0.000389349	0.007895135	0.022041487	0.010296122	0.003547403	0.008630573	0.213947351
JJ4	0.280181543	0.09744705	0.054500756	0.078006808	0.039769289	0.040866112	0.025434947	0.014750378	0.024205749	0.007999244	0.021747352	0.009512103	0.017246596	0.014939486	0.001040091	0.009587746	0.016244327	0.017662632	0.004425113	0.008982602	0.215450076
LJ1	0.317180775	0.118023673	0.025251076	0.071162123	0.023672884	0.023242468	0.031940459	0.024246772	0.023188666	0.008877331	0.007639885	0.012912482	0.017288379	0.024964132	0	0.016337877	0.015172166	0.017718795	0.007317073	0.019117647	0.194745337
LJ2	0.461187758	0.107480054	0.092475716	0.031318579	0.01878094	0.017930354	0.023629281	0.009237365	0.020686253	0.000612422	0.009526564	0.004269942	0.009050236	0.012758791	8.51E-05	0.013558342	0.004984434	0.006617559	0.003691543	0.011636017	0.140482793
LJ3	0.370776357	0.111258743	0.059550831	0.025429515	0.047131337	0.043477459	0.02948938	0.017106793	0.015501301	0.004502759	0.01845393	0.002934175	0.015113768	0.018232483	5.54E-05	0.013563638	0.007160125	0.010315747	0.00431822	0.012807027	0.172821052
LJ4	0.436915026	0.095896184	0.053892216	0.009183978	0.049361687	0.048185155	0.026919768	0.025532513	0.011115599	0.004232005	0.013293062	0.00284475	0.01497884	0.01587441	0	0.012450173	0.007287478	0.009587862	0.005496339	0.011835566	0.14511739
SS1	0.38087181	0.066755045	0.061434876	0.02518795	0.057248513	0.049032776	0.016588463	0.021210905	0.017635054	0.011861362	0.026932268	0.024246019	0.008948351	0.017094315	0.00301767	0.014791816	0.007099374	0.007866874	0.001552443	0.007709885	0.172914232
SS2	0.380866721	0.08425184	0.065298446	0.054636141	0.034832379	0.022780049	0.014603434	0.020850368	0.026181521	0.007375307	0.018560916	0.029615699	0.010629599	0.011136549	0.002207686	0.012886345	0.006361406	0.007914963	0.0010139	0.005036795	0.182959935
SS3	0.428411766	0.071088683	0.067905102	0.040302779	0.039608487	0.027636191	0.014241444	0.017357289	0.017408091	0.011819891	0.015799367	0.014512387	0.009804752	0.01430918	0.004504428	0.010431307	0.004453626	0.010566779	0.000863631	0.005012446	0.173962373
SS4	0.388694994	0.102893653	0.043783355	0.077687293	0.032500508	0.023175078	0.018133806	0.019389508	0.025631082	0.007238749	0.022159437	0.006463169	0.012280021	0.01641645	0.001015641	0.015917862	0.006850959	0.009787085	0.002289809	0.005558325	0.162133215
Order	Woeseiales	Rhodobacterales	Nitrososphaerales	Desulfobulbales	Desulfobacterales	Pseudomonadales_650612	Enterobacterales_A_737866	unclassified	Pseudomonadales_641035	Xanthomonadales_616050	Burkholderiales_597441	Flavobacteriales_877923	Bacteroidales	Chromatiales_602961	UBA6429	B26_1	DSM_19610	Kiloniellales	Desulfuromonadales	Mariprofundales	Other
FZ1	0.010193911	0.103222786	0.007052676	0.006916757	0.010239217	0.003337562	0.00101184	0.052117313	0.018741694	0.003005316	0.069137369	0.001615924	0.019164552	0.007264105	0.038178084	0.024450284	0.002944908	0.011975957	0.007324514	0.045472393	0.556632838
FZ2	0.004238271	0.115098455	0.000881684	0.013720243	0.012157961	0.00066513	0.000680598	0.02740955	0.014540055	0.001005429	0.050410679	0.000355767	0.027471423	0.005769617	0.026203035	0.06456403	0.002289285	0.003588609	0.005584	0.086575198	0.536790979
FZ3	0.007081052	0.131944199	0.001765848	0.007451881	0.008935193	0.003107893	0.01340279	0.02761787	0.060568603	0.002578139	0.064577079	0.001500971	0.032827123	0.010577432	0.034840191	0.034098534	0.005209253	0.010577432	0.010365531	0.03053152	0.500441462
FZ4	0.0305507	0.03900726	0.019810712	0.004409379	0.006125888	0.004692839	0.003637738	0.029369616	0.015653297	0.00582668	0.015653297	0.003354278	0.005700698	0.005385742	0.039133242	0.009842365	0.005385742	0.021653202	0.003826711	0.021007543	0.709973071
JJ1	0.051434277	0.03117284	0.090413943	0.03627451	0.036256354	0.037545389	0.006227306	0.020424837	0.010330428	0.017175018	0.010003631	0.022004357	0.009604212	0.012672476	0.0110748	0.009204793	0.018173566	0.013326071	0.007879448	0.00043573	0.548366013
JJ2	0.043882387	0.042716689	0.106201206	0.056735739	0.035676488	0.027255855	0.013881007	0.022209611	0.009969784	0.010752028	0.010307223	0.03418869	0.020445726	0.013819654	0.007684403	0.009279568	0.012577266	0.014249122	0.009632345	0.000398791	0.498136417
JJ3	0.045640371	0.025783565	0.097358915	0.038848392	0.055698557	0.02855227	0.011031559	0.020635504	0.007592308	0.014773637	0.009192966	0.03067206	0.013064827	0.016222881	0.011269494	0.016136359	0.016114728	0.008825247	0.010469166	0.000389349	0.521727845
JJ4	0.053006808	0.043211044	0.078006808	0.039769289	0.040771558	0.037670197	0.037159607	0.019667171	0.006751135	0.012443268	0.011062784	0.022825265	0.015677005	0.013350983	0.007866868	0.007488654	0.010608926	0.007488654	0.020310136	0.001040091	0.513823752
LJ1	0.05972023	0.032460545	0.071162123	0.023672884	0.023188666	0.030147059	0.019279053	0.023314204	0.040710187	0.016176471	0.006133429	0.007191535	0.004770445	0.006115495	0.004393831	0.007819225	0.00963056	0.023045194	0.007568149	0	0.583500717
LJ2	0.056155691	0.038854771	0.031318579	0.01878094	0.017930354	0.058792508	0.08687886	0.021162581	0.036626235	0.030195805	0.005188575	0.038021197	0.023833421	0.018712893	0.004678223	0.000612422	0.013405236	0.017675178	0.009458517	8.51E-05	0.471632955
LJ3	0.073594272	0.036778682	0.025429515	0.047131337	0.043477459	0.049474986	0.027348724	0.025374153	0.02103748	0.033789145	0.006274336	0.013397553	0.022513794	0.020354685	0.005388547	0.004502759	0.013545184	0.023362675	0.018066397	5.54E-05	0.489102954
LJ4	0.068993977	0.028342143	0.009183978	0.049361687	0.048185155	0.052206438	0.092875832	0.019140604	0.065798023	0.025216429	0.006637751	0.013222821	0.019175725	0.014785678	0.004565649	0.004091524	0.006655311	0.014381794	0.013047219	0	0.444132263
SS1	0.083587713	0.041863629	0.02518795	0.057248513	0.048666469	0.029967381	0.018367667	0.033176926	0.007448237	0.044096356	0.006680737	0.025536814	0.011285737	0.035549198	0.013762668	0.009977498	0.028833575	0.006314431	0.026653177	0.00301767	0.442777652
SS2	0.090629599	0.047882257	0.054636141	0.034832379	0.022698283	0.036271464	0.039525756	0.023597711	0.016941946	0.034145544	0.007146361	0.0210139	0.019182339	0.022240392	0.011479967	0.006524939	0.018740801	0.009893704	0.018119379	0.002207686	0.462289452
SS3	0.081232114	0.042538059	0.040302779	0.039608487	0.027517654	0.025502515	0.044891877	0.026027467	0.019220023	0.03940528	0.008145225	0.027822465	0.016358187	0.031768073	0.01727262	0.009720082	0.026247608	0.00695985	0.014529321	0.004504428	0.450425889
SS4	0.095784167	0.053016453	0.077687293	0.032500508	0.023175078	0.026203534	0.02219637	0.023932192	0.031632597	0.032611305	0.006684764	0.016010193	0.008993038	0.021365391	0.012926338	0.0065555	0.015326944	0.012095359	0.021586985	0.001015641	0.458700349
Family	unclassified	Rhodobacteraceae	Woeseiaceae	Nitrosopumilaceae	Nitrincolaceae	Desulfurivibrionaceae	SZUA_36	Sedimenticolaceae	UBA6429	Vibrionaceae	DSM_19610	Gallionellaceae	UBA5794	GCA_2729495	Oleiphilaceae_637066	Halieaceae	Flavobacteriaceae	UBA6911	GWC2_71_9	Mor1	Other
FZ1	0.107904434	0.103222786	0.010103298	0.006977166	0.018741694	0.002612662	0.003005316	0.007264105	0.038178084	0.000453063	0.002944908	0.064244291	0.007354718	0.010012686	0.016808626	0.000422859	0.001404494	0.008109822	0.007173493	0.001117555	0.581943941
FZ2	0.127581246	0.115098455	0.004238271	0.000742471	0.014540055	0.003325651	0.001005429	0.005769617	0.026203035	0.000123745	0.002289285	0.046373494	0.005181828	0.003387523	0.017788365	3.09E-05	0.000355767	0.012931368	0.002938947	0.003402992	0.606691519
FZ3	0.06969804	0.131944199	0.006939785	0.001695215	0.059350168	0.003037259	0.002525163	0.010577432	0.034840191	0.000370828	0.005209253	0.062193184	0.007275296	0.00780505	0.054211549	0.000494438	0.001218435	0.005103302	0.004361646	0.001271411	0.529878156
FZ4	0.083825452	0.03900726	0.0305507	0.019810712	0.015464323	0.002850349	0.005779437	0.005385742	0.039133242	0.001606274	0.005385742	0.008645533	0.016928867	0.024267334	0.02571613	0.000330703	0.003118061	0.012550983	0.011180926	0.002787358	0.645674871
JJ1	0.080265069	0.03117284	0.048347858	0.090359477	0.009513435	0.026797386	0.016430646	0.012672476	0.0110748	0.001180102	0.018173566	0.000526507	0.009785766	0.012962963	0.001053014	0.009150327	0.009822077	0.011038489	0.0166122	0.012091503	0.570969499
JJ2	0.072687394	0.042716689	0.042103164	0.106078501	0.009494302	0.042992776	0.010460604	0.013819654	0.007684403	0.002576806	0.012577266	0.001656518	0.01016918	0.009340921	0.000214734	0.007669065	0.024970474	0.007331626	0.027900057	0.010184518	0.537371351
JJ3	0.079816573	0.025783565	0.042720253	0.097229132	0.007073176	0.027384223	0.014146352	0.016222881	0.011269494	0.001038264	0.016114728	0.000519132	0.007895135	0.009106444	0.000540763	0.007722091	0.014232874	0.010058186	0.008435898	0.00808981	0.594601025
JJ4	0.075472769	0.043211044	0.04948941	0.077874433	0.006240545	0.029860061	0.012046142	0.013350983	0.007866868	0.004784418	0.010608926	0.002004539	0.009531014	0.0073941	0.000434947	0.008226172	0.015658094	0.017492436	0.015468986	0.011043873	0.581940242
LJ1	0.074677188	0.032460545	0.059576758	0.069817073	0.03992109	0.014275466	0.014956958	0.006115495	0.004393831	0.011800574	0.00963056	7.17E-05	0.016337877	0.0241033	0.003999283	0.011944046	0.002277618	0.017718795	0.015494978	0.017270445	0.553156385
LJ2	0.060561727	0.038854771	0.05574741	0.031182485	0.034771958	0.010802443	0.02747393	0.018712893	0.004678223	0.070309443	0.013405236	0	0.013558342	0.015259514	0.010411173	0.023782386	0.024632972	0.006617559	0.008982189	0.010394162	0.519861184
LJ3	0.076159368	0.036778682	0.073225193	0.02517116	0.020539224	0.028843492	0.032663456	0.020354685	0.005388547	0.019136725	0.013545184	0	0.013563638	0.018158667	0.003266346	0.02517116	0.005001015	0.010315747	0.01310229	0.014910775	0.544704645
LJ4	0.061548457	0.028342143	0.068835935	0.009008376	0.064832212	0.0318015	0.024601823	0.014785678	0.004565649	0.085324951	0.006655311	0	0.012450173	0.01408327	0.006602631	0.02432086	0.007954765	0.009587862	0.012309691	0.011326321	0.501062391
SS1	0.105914982	0.041863629	0.077744248	0.02485653	0.007238919	0.043416072	0.043730049	0.035549198	0.013762668	0.003244431	0.028833575	0.000540739	0.014791816	0.005041079	0.007238919	0.016762895	0.020966701	0.007762215	0.004604999	0.015001134	0.481135202
SS2	0.077530662	0.047882257	0.086492232	0.054423549	0.015306623	0.027538839	0.033426002	0.022240392	0.011479967	0.004268193	0.018740801	0.000294358	0.012886345	0.007424366	0.00470973	0.016762061	0.014210957	0.007914963	0.004170074	0.009288635	0.523008994
SS3	0.085719608	0.042538059	0.075169763	0.040302779	0.016900073	0.029397321	0.038541649	0.031768073	0.01727262	0.009042724	0.026247608	0.001337781	0.010431307	0.002641695	0.009228998	0.012023098	0.01822092	0.010566779	0.003556128	0.012734323	0.506358695
SS4	0.082193046	0.053016453	0.08935793	0.077687293	0.030506158	0.024319982	0.029822909	0.021365391	0.012926338	0.003286983	0.015326944	0.00038779	0.015917862	0.006407771	0.014311303	0.011707569	0.011098185	0.009787085	0.005835318	0.014348236	0.470389452
Genus	unclassified	Nitrosopumilus_5141	SP4260	Thiohalophilus	Vibrio_678715	Thiogranum	SZUA_442	Marinobacterium_A_637523	Gp18_AA60	Marinobacter_A_637054	Mor1	GCA_002729875	Paenirhodobacter_493297	PALSA_986	Sideroxydans	JABDJB01	SG8_13	Marinobacterium_A_637622	Tenderia	41T_STBD_0c_01a	Other
FZ1	0.208801498	0.006735532	0.0086686	0.038178084	0.000453063	0.002944908	0.007354718	0.005904917	0.008109822	0.013878821	0.001117555	0.006131449	0.040594418	0.020025372	0.041696871	0.007037574	0.002703274	0.012836777	0.002446539	0.000770207	0.563610004
FZ2	0.226917663	0.000742471	0.003201906	0.026203035	0.000123745	0.002289285	0.005181828	0.002861607	0.012931368	0.015143312	0.003402992	0.001670559	0.0349116	0.047301582	0.029265727	0.003789695	0.003851568	0.011678448	0.002443967	0.000232022	0.56585562
FZ3	0.17109306	0.001536288	0.006145153	0.034840191	0.000370828	0.005209253	0.007275296	0.008917535	0.005103302	0.048101713	0.001271411	0.005633057	0.044393431	0.027706163	0.050556242	0.006886809	0.003619989	0.050256048	0.005279887	0.00022956	0.515574784
FZ4	0.178847577	0.019023322	0.028015307	0.039133242	0.001606274	0.005385742	0.016928867	0.0081731	0.012550983	0.022141384	0.002787358	0.019653234	0.014015527	0.008566794	0.003102313	0.0127872	0.00234642	0.007291224	0.004015685	0.000488181	0.593140266
JJ1	0.269553377	0.090286855	0.024673203	0.0110748	0.001180102	0.018173566	0.009785766	0.004793028	0.011038489	0.000980392	0.012091503	0.011129267	0	0.003340595	5.45E-05	0.008968773	0.006880901	0.000580973	0.010584604	0.006190995	0.498638344
JJ2	0.257757259	0.1057564	0.022700431	0.007684403	0.002576806	0.012577266	0.01016918	0.004892863	0.007331626	0.000168719	0.010184518	0.007822446	0	0.002285381	0.000429468	0.006396	0.007224259	0.000214734	0.007208921	0.005782475	0.520836848
JJ3	0.250200082	0.09716424	0.023382579	0.011269494	0.001038264	0.016114728	0.007895135	0.004542407	0.010058186	0.000454241	0.00808981	0.00767883	0	0.006121434	0.000237936	0.007895135	0.008327745	0.000259566	0.009322749	0.007808613	0.522138825
JJ4	0.261195159	0.077760968	0.025964448	0.007866868	0.004784418	0.010608926	0.009531014	0.003555219	0.017492436	0.000397126	0.011043873	0.006524206	0	0.002590772	0.000472769	0.006959153	0.006751135	0.000208018	0.009114977	0.005408472	0.531770045
LJ1	0.247076758	0.068705165	0.037338594	0.004393831	0.011621234	0.00963056	0.016337877	0.031796987	0.017718795	0.003909613	0.017270445	0.021162123	0	0.002743902	0	0.01483142	0.008662123	0.002474892	0.004178623	0.003120516	0.477026542
LJ2	0.224435636	0.030467992	0.033394008	0.004678223	0.069918174	0.013405236	0.013558342	0.01917221	0.006617559	0.010070939	0.010394162	0.013609377	0.000153105	0	0	0.006940782	0.002874981	0.006090196	0.002058418	0.007944474	0.524216185
LJ3	0.283489269	0.024857443	0.042813117	0.005388547	0.018952186	0.013545184	0.013563638	0.015076861	0.010315747	0.002952629	0.014910775	0.016018011	0.000110724	0.000590526	0	0.011995054	0.008285814	0.002103748	0.00206684	0.00990976	0.503054125
LJ4	0.252462816	0.008903015	0.042214691	0.004565649	0.085131789	0.006655311	0.012450173	0.053102007	0.009587862	0.00565438	0.011326321	0.01213409	0	0.000544366	0	0.009043497	0.007305038	0.002669149	0.001088732	0.006216306	0.468944808
SS1	0.321669661	0.02485653	0.037677266	0.013762668	0.002878125	0.028833575	0.014791816	0.000540739	0.007762215	0.007151703	0.015001134	0.002529261	0	0.004011931	0.000226761	0.00263392	0.020879485	0.001430341	0.008163408	0.012489316	0.472710147
SS2	0.276467702	0.054358136	0.04156991	0.011479967	0.004268193	0.018740801	0.012886345	0.000294358	0.007914963	0.00470973	0.009288635	0.004039248	0	0.002207686	0.000130826	0.004595258	0.009157809	0.000703189	0.010727719	0.011103843	0.515355683
SS3	0.284727279	0.040014902	0.03485005	0.01727262	0.008737913	0.026247608	0.010431307	0.001151508	0.010566779	0.00919513	0.012734323	0.001456319	0	0.003505326	0.000812829	0.003691599	0.010702251	0.002946506	0.010041827	0.011108665	0.49980526
SS4	0.281277122	0.077687293	0.044189611	0.012926338	0.002973058	0.015326944	0.015917862	0.002696065	0.009787085	0.014237438	0.014348236	0.004579617	0	0.002215944	0.000184662	0.007201817	0.009990213	0.00747881	0.013535723	0.00878991	0.454656252
Species	unclassified	SZUA_442_sp003235475	GCA_002729875_sp002688175	Paenirhodobacter_populi	JABDJB01_sp013003425	SG8_13_sp001303025	PALSA_986_sp003589585	Marinobacterium_A_637523_nitratireducens	Marinobacter_A_637054_mobilis	41T_STBD_0c_01a_sp002009425	Nitrosopumilus_cobalaminigenes	SCGC_AG_212_J23_sp005881595	Solirhodobacter_olei	BMS3ABIN17_sp002897655	BA2_sp001399795	Marinobacterium_A_637622_lutimaris	S5133MH16_sp004193595	SIO2C1_sp010672925	Rhodobacter_B_493153_vinaykumarii	Catenococcus_thiocycli	Other
FZ1	0.450570859	0.006569409	0.005572671	0.040594418	0.007037574	0.002703274	0.017624139	0.005844509	0.012111876	0.000770207	0	0.01582699	0.025839676	0.013516371	0.004304096	0.012157183	0.003986952	0.001147759	0.015147396	0	0.358674641
FZ2	0.424090086	0.003712354	0.001593219	0.0349116	0.003789695	0.003851568	0.043094247	0.002799734	0.014478182	0.000232022	0	0.007146282	0.019907501	0.009234482	0.015932188	0.010394592	0.004222803	0.000232022	0.042645671	0	0.357731751
FZ3	0.386685502	0.00699276	0.005032668	0.044393431	0.006886809	0.003619989	0.024757196	0.008352463	0.045505916	0.00022956	0	0.008564365	0.031361469	0.002224969	0.005862617	0.047748543	0.003867208	0.001571605	0.012325622	0	0.354017305
FZ4	0.451347223	0.013716319	0.018582385	0.014015527	0.0127872	0.00234642	0.006173131	0.0081731	0.020298893	0.000488181	0	0.018172942	0.007306972	0.0081731	0.001181084	0.00696052	0.002220437	0.001181084	0.002440906	0	0.404434576
JJ1	0.572603486	0.008333333	0.010711692	0	0.008968773	0.006880901	0.002523602	0.003830792	0.000127088	0.006190995	0.011837328	0.007679739	0	0.002469136	0.005628177	7.26E-05	0.006608569	0.000925926	0	0.000254176	0.344353667
JJ2	0.563752933	0.009402273	0.007699741	0	0.006396	0.007178244	0.001503137	0.004233324	0	0.005782475	0.020890532	0.006564719	0	0.005260978	0.00647269	0.000138043	0.00664141	0.000613525	0	0	0.347469976
JJ3	0.569336592	0.00724622	0.007592308	0	0.007895135	0.008327745	0.00467219	0.003460881	0	0.007808613	0.015530705	0.005494149	0	0.00594839	0.009582315	8.65E-05	0.009755359	0.002011637	0	0.000129783	0.335121455
JJ4	0.560079425	0.006959153	0.00612708	0	0.006959153	0.006751135	0.002326021	0.00306354	0	0.005313918	0.014750378	0.004860061	0	0.00383888	0.004727685	5.67E-05	0.005956884	0.000850983	0	0	0.367378971
LJ1	0.533428981	0.014185796	0.020552367	0	0.01483142	0.008662123	0.001667862	0.019081779	0	0.003120516	0.00071736	0.004895983	3.59E-05	0.004644907	0.004609039	0.00071736	0.003694405	0.003210187	0	0.002474892	0.359469154
LJ2	0.515659289	0.012401545	0.013269142	0.000153105	0.006940782	0.002874981	0	0.009475529	0	0.007944474	0	0.003419356	0	0.001241856	0.000612422	0.001497031	0.00119082	0.003402344	0	0.023748363	0.39616896
LJ3	0.571481297	0.012622488	0.015741202	0.000110724	0.011995054	0.008285814	0.000258355	0.007824466	0	0.00990976	0	0.005001015	0	0.001236413	0.00380151	0.00042444	0.005056377	0.002602004	0	0.007363118	0.336285962
LJ4	0.528825048	0.011343881	0.011905807	0	0.009043497	0.007305038	0.000210722	0.032275625	0	0.006216306	0	0.004758811	0	0.001457496	0.003512038	0.000825329	0.005092454	0.002124783	0	0.029518675	0.345584491
SS1	0.594463535	0.011669487	0.002407159	0	0.00263392	0.020792269	0.00186642	0	0.000662841	0.012489316	0.003942158	0.000156989	0	0.008739033	0.004901533	0	0.010256589	0.006139999	0	0.001325682	0.317553071
SS2	0.570335241	0.010973017	0.003973835	0	0.004595258	0.009141455	0.00106296	0	0.001651676	0.011103843	0.009566639	0.000327065	0	0.008503679	0.004039248	8.18E-05	0.002338512	0.019591169	0	0.001668029	0.341046607
SS3	0.57797233	0.007738811	0.001320847	0	0.003691599	0.010702251	0.001693394	0.000254009	0.001507121	0.011108665	0.005706738	0.000169339	0	0.005232588	0.004673768	1.69E-05	0.005080182	0.01645979	0	0.003657731	0.343013903
SS4	0.581814489	0.012704744	0.00446882	0	0.007201817	0.009990213	0.001089506	0.00092331	0.002012816	0.00878991	0.014108175	0.000609385	0	0.002696065	0.003767104	0.000110797	0.004062563	0.013406459	0	0.001403431	0.330840397
