# Supplementary material for: Microbial diversity and water quality changes in mangrove sediments in Quanzhou Bay
Source: Front Microbiol. 2026 Feb 10;17:1743704. doi: 10.3389/fmicb.2026.1743704 (PMC12929509; doi:10.3389/fmicb.2026.1743704)
Supplement: Supplementary file 2 [file Table_2.xls]

TOP20	FZ1	FZ2	FZ3	FZ4	JJ1	JJ2	JJ3	JJ4	LJ1	LJ2	LJ3	LJ4	SS1	SS2	SS3	SS4
Valine, leucine and isoleucine biosynthesis	0.022176295	0.022562403	0.021816334	0.023174152	0.023522986	0.023876601	0.023779486	0.023601161	0.023669395	0.021526782	0.022516067	0.021357129	0.022640902	0.023073769	0.022615875	0.023219582
Bacterial chemotaxis	0.022882269	0.021385511	0.024803524	0.02096637	0.020692855	0.020586341	0.020525214	0.020822787	0.020059504	0.020489186	0.020634875	0.021914794	0.021383349	0.01936525	0.020803643	0.02101396
Flagellar assembly	0.020669263	0.020213246	0.021413664	0.01998125	0.017878582	0.017404249	0.017143906	0.018049823	0.017810661	0.019957329	0.019696529	0.021367235	0.020379763	0.018550903	0.019822619	0.01907029
Biotin metabolism	0.017340023	0.01694381	0.017113885	0.017466797	0.01762146	0.017306854	0.017590011	0.017563815	0.017352409	0.01715461	0.017906815	0.017600269	0.017899781	0.017544064	0.017756885	0.017583803
D-Alanine metabolism	0.017559781	0.017715593	0.017289876	0.017415741	0.016654493	0.016188699	0.016421098	0.016693792	0.016719269	0.016888893	0.017411057	0.017323498	0.017634586	0.016830833	0.017268606	0.016757682
Lipoic acid metabolism	0.017135716	0.018418954	0.01696337	0.017289311	0.016954552	0.016950369	0.016854819	0.017177484	0.016769134	0.016038015	0.01722664	0.016373684	0.017697007	0.016864102	0.017471977	0.016836814
Fatty acid biosynthesis	0.015766351	0.015439965	0.015563835	0.016326638	0.016479574	0.016062875	0.016179094	0.016487248	0.016494071	0.016530238	0.016897606	0.016758318	0.016372035	0.016130519	0.016190604	0.016150534
Synthesis and degradation of ketone bodies	0.015079982	0.01505079	0.016066325	0.015203633	0.016314504	0.016185073	0.0160913	0.015742665	0.016396027	0.017117429	0.016157059	0.016886431	0.015348012	0.015390822	0.014947078	0.016294638
D-Glutamine and D-glutamate metabolism	0.014245768	0.01456051	0.013863999	0.014678408	0.015359743	0.015441903	0.015401998	0.015893825	0.015430457	0.014957842	0.015299072	0.015003923	0.015842502	0.015724074	0.015798539	0.01532198
Streptomycin biosynthesis	0.014717125	0.015342253	0.014145846	0.014497506	0.014859023	0.014865914	0.015047012	0.01482059	0.014569727	0.012924853	0.014283735	0.013198841	0.014824799	0.01446447	0.014579274	0.014413965
Cell cycle - Caulobacter	0.014803911	0.01445825	0.014736254	0.015450661	0.014479465	0.014286224	0.014113493	0.014323613	0.014355988	0.013744015	0.014572886	0.013985464	0.014356438	0.013935271	0.014170898	0.014141799
Biosynthesis of amino acids	0.013958376	0.014540367	0.014019483	0.014013754	0.014527809	0.014691454	0.014759486	0.014660837	0.014477154	0.013765948	0.014183149	0.013805473	0.014551581	0.014475204	0.014509265	0.014452812
Aminoacyl-tRNA biosynthesis	0.01351596	0.014363596	0.01321529	0.013587701	0.014643765	0.014693913	0.014939222	0.014665668	0.014400598	0.012927825	0.0138445	0.012998011	0.014358033	0.014096219	0.014146983	0.014129229
Pantothenate and CoA biosynthesis	0.013411881	0.013580994	0.013158698	0.013836846	0.014080671	0.014128148	0.014115031	0.014110954	0.014042035	0.012954014	0.013646274	0.012917457	0.013812832	0.013812107	0.013683484	0.013876904
Protein export	0.013088141	0.013444887	0.012913449	0.013185057	0.013642732	0.013643285	0.01371858	0.013768249	0.013512506	0.012865459	0.013435066	0.012884032	0.013823315	0.01348647	0.013723287	0.01345758
Ribosome	0.012684169	0.013467063	0.012457108	0.012756056	0.013722971	0.013863507	0.014033696	0.013743364	0.013476611	0.012203081	0.012872122	0.012067707	0.013441292	0.013323127	0.013379944	0.01332977
Mismatch repair	0.012174607	0.012517427	0.012136808	0.01203274	0.012262065	0.012250098	0.012329568	0.012468767	0.012194147	0.012368145	0.012455347	0.012344417	0.012703178	0.012609177	0.012765915	0.01233358
Citrate cycle (TCA cycle)	0.011639901	0.01210595	0.011538225	0.011471784	0.012607905	0.012902307	0.013186664	0.012793268	0.012145998	0.011773384	0.012486636	0.012152276	0.013061594	0.012441635	0.012648919	0.012380432
Carbon fixation in photosynthetic organisms	0.012495383	0.013015867	0.012427912	0.011825115	0.011918864	0.012076537	0.012160356	0.012023802	0.011672948	0.011487885	0.011647081	0.011252485	0.012352114	0.012247644	0.012357884	0.0120428
One carbon pool by folate	0.011744855	0.011819419	0.011905888	0.011368627	0.011812135	0.011915675	0.011953018	0.011902194	0.011705445	0.011557078	0.01188368	0.011743578	0.012079763	0.01181814	0.011984879	0.011809047
Other	0.692910243	0.689053147	0.692450227	0.693471853	0.689963847	0.690679973	0.689656948	0.688686094	0.692745914	0.700767989	0.690943806	0.696064978	0.685437124	0.693816201	0.689373444	0.691382799
